# Supplementary material for: Circadian factors CLOCK and BMAL1 promote nonhomologous end joining and antagonize cellular senescence
Source: Life Med. 2024 Feb 4;3(2):lnae006. doi: 10.1093/lifemedi/lnae006 (PMC11749561; doi:10.1093/lifemedi/lnae006)
Supplement: lnae006_suppl_Supplementary_Figures_S1-S7 [file lnae006_suppl_Supplementary_Figures_S1-S7.zip]

Archive with 3 entries (2 files):
- Supplementary_Figure and infomation_ready for typesetting_clean/
- Supplementary_Figure and infomation_ready for typesetting_clean/Supplementary Figure_ready for typesetting_clean.pdf
- Supplementary_Figure and infomation_ready for typesetting_clean/Supplementary_infomation_ready for typesetting_clean.pdf
